# Supplementary material for: Effects of nutraceutical intervention on serum proteins in aged rats
Source: GeroScience. 2020 Mar 10;42(2):703–13. doi: 10.1007/s11357-020-00174-4 (PMC7205771; doi:10.1007/s11357-020-00174-4)
Supplement: Supplementary file 1 — (XLSX 33 kb) [file 11357_2020_174_MOESM1_ESM.xlsx]

## Sheet: Full List Proteins
Majority protein IDs	Gene names	Ratio Old Diet/Old Control	Welch's t-test Old Diet vs Old Control	Z-score O-D vs O-C	Ratio Old Ctl/Young Ctl	Welch's t-test Old Ctl vs Young Ctl	Z-score O-C vs Y-C
P14841	Cst3	0.616409	0.192887	1.24476	3.11151	0.0040392	2.42368
Q6AYS3	Ctsa	2.96491	0.00850127	2.34025	0.407765	0.00479878	1.87319
P01048	Map1	0.837001	0.52004	0.158691	2.0819	0.00752753	1.36932
Q5EBC0	Itih4	1.06923	0.670225	0.194303	1.30386	0.0112859	0.4672
P05544	Serpina3l	1.16278	0.236296	0.440508	0.626509	0.0126627	0.937833
P04916	Rbp4	0.905666	0.486861	0.101069	0.533834	0.0135253	1.1505
P08932	Kng1l1	0.81443	0.569649	0.168771	2.09211	0.0146171	1.31376
P05545	Serpina3k	1.2351	0.162645	0.505962	0.666017	0.0154284	0.792191
P10959	Ces1c	1.33762	0.0773855	0.799318	0.612906	0.0192029	1.04735
P02761		2.50962	0.0245368	3.88172	0.255882	0.0211954	3.98381
Q6P734	Serping1	1.31318	0.0162417	0.643984	0.707246	0.0217811	0.667869
Q5M891	C4bpa	0.926448	0.56145	0.129416	1.68152	0.0221774	1.08256
O55004	Rnase4	1.19231	0.508311	0.402321	0.592642	0.0222622	1.04148
G3V7K3	Cp	0.847706	0.0952902	0.247341	1.32075	0.024928	0.511606
A0A0G2K151	Apoe	0.780217	0.258636	0.367842	1.78413	0.0272859	1.19102
F1LQT4	Cpn2	1.15625	0.589415	0.365798	0.64659	0.0280266	0.943251
A0A0G2K5D2		1.01906	0.806776	0.0536122	2.00023	0.0312272	1.62494
A0A0G2K980		0.512212	0.153397	1.56172	3.19539	0.0316198	2.80536
G3V6K6	Egfr	1.01417	0.807767	0.18767	0.607036	0.0353655	1.03565
P01015	Agt	0.977855	0.898022	0.0352125	0.702512	0.0362083	0.720741
P01836		0.920086	0.539749	0.214551	1.84422	0.0392132	1.40411
A0A0G2K828		3.92667	0.00361667	7.88014	0.729933	0.040087	4.9156
Q63041	A1m	1.05426	0.449791	0.181967	0.828249	0.0406541	0.376913
A0A0G2JZ73	Serpina1	1.22547	0.180298	0.503352	0.662082	0.0427493	0.783202
M0RAV0		1.02906	0.92142	0.191075	2.64384	0.0438198	2.26395
Q6IE52	Mug2	1.40447	0.225759	0.777196	0.704596	0.0443676	0.848759
G3V6G1	Igj	0.89446	0.570903	0.230245	1.86712	0.0456669	1.65577
F1LR92	Serpina3m	1.17535	0.277246	0.427702	0.564251	0.0474598	1.01591
A0A0H2UHH2	Apcs	1.07196	0.94676	0.108306	1.36174	0.0476985	0.604123
B1H260	F13b	0.828719	0.334777	0.456393	0.812217	0.0485305	0.45211
P20761	Igh-1a	0.589964	0.0572412	0.837941	1.89692	0.0499413	1.28328
F7FMS0		0.734903	0.0318801	0.525836	1.26993	0.0503614	0.386518
A0A0G2JVP4		0.79058	0.266795	0.398941	1.5758	0.0587346	0.955846
P20767		0.449234	0.116682	3.14871	2.40864	0.0598807	2.69825
Q4KM75	Cd5l	0.519227	0.0903157	1.44582	2.23374	0.0614323	2.48109
P55314	C8b	0.873423	0.223938	0.168138	1.23988	0.0624662	0.357863
Q9EQV8	Cpn1	1.07777	0.907973	0.135055	0.741378	0.0626322	0.601619
P14630	Apom	0.7194	0.280443	0.488204	2.0992	0.0636713	1.95586
P06238	A2m	0.805386	0.451514	0.297628	1.74829	0.064875	1.11005
D3ZFH5	Itih2	1.15836	0.515288	0.31295	0.813943	0.065564	0.4223
F1LXY6	Ighv7-1	0.72447	0.202311	0.868411	1.62887	0.0704495	1.12672
Q5EBA7	Hgfac	0.642398	0.0992502	0.758805	1.6013	0.0753788	0.845267
M0RBF1	C3	0.993692	0.921991	0.064832	1.15088	0.0754423	0.239163
Q5M7T5	Serpinc1	1.12286	0.438422	0.289975	0.841966	0.0758424	0.363599
Q64240	Ambp	0.805252	0.15145	0.331619	1.29535	0.0761919	0.43298
F7FHF3		1.06908	0.643263	0.189924	0.776033	0.0785411	0.477758
A0A0G2K135	Cfi	0.851278	0.46254	0.146127	1.42706	0.0797695	0.592027
A0A0H2UHK1	C1qc	0.778523	0.477136	0.34826	2.22015	0.0810894	3.25308
G3V9R2	Cfh	0.796331	0.0415128	0.384743	1.46048	0.0812089	0.859622
F7FAY5	LOC360919	0.726966	0.26016	0.854867	1.36014	0.0818636	0.535541
A0A5C5	C4bpb	0.842384	0.556281	0.863265	2.94864	0.0821124	1.92505
A0A0G2K290		1.00374	0.988278	0.0709531	1.63455	0.089185	0.798176
A0A0H2UI19	F12	0.773395	0.103759	0.437754	1.24096	0.0899409	0.347933
Q5M890	Apon	1.61116	0.042602	1.27509	0.620633	0.0905168	1.03333
F1LTY5	LOC100361052	0.247688	0.0543483	3.77626	1.82048	0.0943857	0.96552
O35849	Lcat	0.822917	0.406179	0.248804	1.44071	0.0967909	0.63002
D3ZWD6	C8a	0.78556	0.154741	0.349286	1.31139	0.101861	0.426626
P01946	Hba1	1.51915	0.356265	0.803629	0.573013	0.104862	1.05751
Q3B8R6	Azgp1	0.983045	0.950023	0.0672071	0.807779	0.105001	0.437125
A0A0G2JZV7		0.722117	0.619716	0.39671	0.65812	0.106978	1.2492
P51886	Lum	0.949338	0.749241	0.112164	0.577298	0.107775	0.958358
E9PSQ1	Amy1a	1.27656	0.565374	0.580602	0.681902	0.108033	0.989746
M0R979	Thbs1	0.894226	0.359087	0.131838	1.38392	0.110088	0.710879
A0A0G2K8Q1	Apoc3	2.06631	0.0258937	1.52165	0.761265	0.114347	0.635891
F1M6Z1	Apob	1.63299	0.013674	1.09401	0.68565	0.114781	0.692971
Q5M8C3	Serpina4	1.04728	0.891573	0.124836	1.19911	0.115275	0.315975
Q99ME0	Ppbp	0.806905	0.327029	0.574602	1.6968	0.116802	1.43179
F7FMY6	Proc	0.819304	0.36392	0.800685	1.25659	0.117274	0.394585
G3V843	F2	1.00058	0.873205	0.0298562	1.20274	0.124567	0.333505
D3ZQ25	Fbln1	0.805796	0.697902	0.164899	0.616805	0.128025	1.07197
A0A140TAI2	Btd	1.09442	0.698196	0.32763	0.643962	0.129326	0.936426
P63259	Actg1	0.741178	0.142126	0.579841	0.734144	0.132256	0.575746
A0A0G2K531	Gpx3	1.1548	0.639035	0.337352	0.817287	0.13496	0.524734
O35217	Minpp1;RGD1564801	0.896619	0.546799	0.391764	0.740763	0.14247	0.671799
P16296	F9	0.950334	0.914505	0.118458	1.40155	0.142869	0.478313
Q6MG90	C4a	1.21253	0.286026	0.691404	0.551933	0.14458	1.08084
D3ZQR5		0.847965	0.648003	0.268904	1.68074	0.15293	1.22401
A0A0H2UHR6	F10	0.863039	0.444304	0.181583	1.28753	0.158215	0.412637
A0A0G2K896		0.794363	0.0687602	0.39114	1.17317	0.158342	0.275006
D3ZUU6	LOC100912012	1.26154	0.289324	1.10603	0.687147	0.158677	1.29827
A0A0G2KB85		1.12889	0.224849	0.336808	0.85112	0.167432	0.333981
A0A0G2JYC4		1.00523	0.660507	0.381733	1.80333	0.168659	1.01009
Q99J86-2	Atrn	0.963835	0.782881	0.0147534	0.890372	0.175001	0.281575
P20059	Hpx	0.827558	0.0589069	0.291683	1.1423	0.176077	0.211947
D4A3E0	Mmrn1	0.769939	0.439502	0.474623	1.536	0.177448	0.763996
Q5FVS2	Klkb1	0.875075	0.402007	0.146875	1.22111	0.184283	0.309574
A0A0G2K477		0.935748	0.97297	0.0977941	1.50034	0.187735	0.641465
A0A0G2JSW3		1.33048	0.463818	0.658587	0.636226	0.190727	0.930441
D3ZC54		0.772382	0.707893	0.182194	1.67982	0.196579	1.1998
P08934	Kng1	0.783207	0.124464	0.453232	1.19043	0.197274	0.323742
G3V7N9	C1qb	0.813699	0.200298	0.352063	1.22899	0.197371	0.413129
G3V836	Clu	1.08551	0.561344	0.232429	0.890846	0.200277	0.265398
B0BNN4	Cfp	0.482517	0.116557	1.90761	1.62701	0.206264	1.61761
G3V9R9	Afm	0.870019	0.415392	0.138213	0.813348	0.207355	0.445746
P14046	A1i3	1.20393	0.069192	0.474463	0.884661	0.210133	0.276425
P25236	Sepp1	1.1027	0.607758	0.267647	0.805396	0.210536	0.432406
P55159	Pon1	1.12615	0.65883	0.368843	0.802216	0.210748	0.629481
A0A0G2K7I1		1.26203	0.970595	0.0450179	1.48253	0.210979	0.786791
M0RD98		0.989674	0.71339	0.821583	0.426702	0.211794	2.55597
P02651	Apoa4	1.22864	0.217998	0.466856	0.798731	0.213543	0.404204
A0A0G2JTW9		1.48029	0.85001	0.265061	0.536389	0.213701	1.3106
E9PSP1	Pltp	1.61463	0.144545	1.04115	1.41505	0.214741	0.504394
G3V8K8	Proz	0.798006	0.11443	0.375703	1.18036	0.219815	0.295916
Q80ZA3	Serpinf1	1.03578	0.783069	0.143161	0.892081	0.222083	0.252169
D3ZBS2	Itih3	1.10893	0.38716	0.274922	0.873165	0.222685	0.274455
Q03626	Mug1	1.10581	0.675967	0.229742	0.847047	0.224445	0.337768
P19999	Mbl1	0.845149	0.477266	0.540502	1.43708	0.225607	1.15337
Q6IRK9	Cpq	1.08002	0.457571	0.402638	0.688136	0.230648	0.724474
P06761	Hspa5	0.991678	0.978564	0.0917477	0.846805	0.243931	0.420319
P07151	B2m	1.25563	0.271759	0.594325	0.650366	0.244007	0.732201
P27139	Ca2	1.05839	0.655181	0.464837	0.72603	0.24936	0.940229
P48199	Crp	0.912173	0.88908	0.172337	0.828622	0.258346	0.703104
Q62975	Serpina10	1.15101	0.661899	0.277954	0.827684	0.268312	0.378547
A0A0G2K6T8		0.714115	0.310606	0.446804	1.46706	0.269917	1.16051
D3ZAF5	Postn	1.16059	0.460491	0.741541	0.852845	0.273009	0.83951
D4ACR1	Ighv7-1	0.936971	0.886482	0.290208	0.432882	0.28104	1.75024
G3V7L3	C1s	0.897988	0.458358	0.43172	0.87313	0.282856	0.281375
A0A0G2K8K3	Serpind1	1.06261	0.668924	0.241735	0.817488	0.285529	0.426153
M0R692		0.236035	0.186696	2.09272	3.08373	0.286543	1.56942
M0RCK5		0.322548	0.35386	1.18386	2.38646	0.288468	1.61727
P20762		2.78445	0.0363161	2.38577	0.890078	0.289859	0.809287
Q5M8B4	Fcna;Fcn1	0.633939	0.111173	1.09619	1.27472	0.298023	0.965917
P11517		1.65982	0.346969	1.21534	0.512083	0.298117	1.19728
A0A0G2K5U5	Pigr	0.587105	0.956552	0.0128388	1.58781	0.306476	1.66854
A0A0G2JX36		1.20125	0.450103	0.762891	0.721495	0.315989	0.876701
M0R9U2		1.0207	0.836558	0.0526799	0.699491	0.330118	0.550049
Q01177	Plg	0.658815	0.200632	1.20742	1.1934	0.332437	0.699925
A0A0G2JUY3		1.29457	0.203255	1.6464	2.05271	0.355568	1.42694
D3ZZ08		0.789205	0.574777	0.414127	0.667659	0.362508	0.748622
A0A0G2K9Y5	Hrg	1.09049	0.627804	0.223439	1.11541	0.368894	0.200531
P35859	Igfals	1.07898	0.796176	0.183284	0.896034	0.370958	0.257344
P15473	Igfbp3	0.582872	0.267075	0.618977	1.56846	0.371194	0.598569
F1LVL2	Icoslg	0.670029	0.151302	0.812122	1.20555	0.371752	0.842762
F1LPR6		0.915059	0.714756	0.351357	1.32257	0.373238	1.04502
A0A0G2K3W2		0.879075	0.942523	0.120999	0.872625	0.374274	0.536904
Q08420	Sod3	0.726366	0.227654	0.678237	1.17244	0.378714	0.473179
F1LWS4	LOC683745	1.61386	0.0772418	1.51043	1.56364	0.3818	0.742153
P59996	Pcsk9	0.396577	0.0578592	1.6401	1.40858	0.382622	0.822389
A0A0G2K7X7		0.767521	0.0658034	0.420197	0.856477	0.3868	0.304694
Q6MG73	C2	1.01076	0.839399	0.168684	0.885072	0.395218	0.352802
G3V7P2	Fgl2	0.809746	0.753742	0.163244	0.895439	0.397416	0.550406
P14480-2	Fgb	0.49784	0.103323	0.959805	1.26935	0.404632	0.781239
Q5I0M1	Apoh	0.666956	0.175972	1.09641	1.12921	0.41835	0.532896
M0RA79	LOC691828	0.683182	0.217794	0.58383	1.20314	0.420647	0.49955
D3ZEP5		0.817115	0.515355	0.968816	1.1768	0.422875	1.22328
Q9EPH1	A1bg	0.287774	0.63525	1.18267	4.2182	0.423655	1.81051
P32038	Cfd	0.929925	0.686854	0.070309	1.13927	0.437431	0.196829
P31720	C1qa	0.942182	0.723669	0.0261205	1.12153	0.443448	0.206341
F1LST1	Fn1	1.05964	0.766609	0.169656	0.892091	0.456043	0.227602
A0A0G2JYK0	LOC299282	1.06482	0.977426	0.0928985	1.10758	0.457322	0.179649
Q3KR94	Vtn	1.08278	0.610253	0.234336	0.933686	0.461823	0.183411
G3V8B1	Gpld1	1.02027	0.867861	0.123792	0.917223	0.469403	0.200046
M0R485	Pglyrp2	1.12959	0.209974	0.377782	1.11004	0.473283	0.1378
D3ZF92	Tnfrsf21	0.882486	0.440833	2.63704	1.32066	0.492331	1.66486
F7F389	C9	1.13028	0.602594	0.269898	1.0766	0.503086	0.100793
D1M8S3	Il1rap	0.939241	0.651515	0.406865	1.29527	0.505725	0.787533
D3ZMS7		0.439043	0.528884	0.782262	2.24634	0.506228	0.808635
P06765	Pf4	1.05462	0.903968	0.105807	0.698532	0.506305	0.729046
D4A8G5	Tgfbi	1.77058	0.0882228	1.34589	0.723942	0.516479	0.555512
Q7TPA5	Serpina11	1.00581	0.693737	0.180642	1.11026	0.526907	0.219323
A2VCV7	Masp2	1.05351	0.471616	0.649973	0.981866	0.527422	0.496915
P24090	Ahsg	0.747264	0.332576	1.00019	1.06391	0.533419	0.526877
P12346	Tf	0.827309	0.224316	0.253972	1.11007	0.534245	0.11034
M0R789		0.610749	0.276345	0.697677	0.867007	0.543005	0.443586
B2RYM3	Itih1	0.991924	0.862976	0.0379611	0.937774	0.54505	0.143758
Q5I0M3	Cfhr1	1.03078	0.998177	0.079388	0.889787	0.548294	0.22815
Q7TQ70	Fga	0.752825	0.225343	0.485519	0.897784	0.549038	0.47856
M0R816		0.868458	0.476696	1.3877	0.730312	0.549067	1.3232
A0A0H2UHF8	Orm1	1.12307	0.423435	0.600169	0.969785	0.549079	0.380222
G3V811	F13a1	0.890518	0.422894	0.980377	0.741526	0.581601	0.439288
Q5M878	Hps5;Saa4	0.966449	0.917192	0.0142898	0.966336	0.583466	0.262532
G3V615	C2	1.02272	0.574042	0.907269	1.096	0.586326	0.283077
P20760	Igg-2a	0.797495	0.340807	0.282361	1.14825	0.594008	0.165688
Q6IRS6	Fetub	0.91219	0.235936	0.105575	0.961014	0.594647	0.107803
A0A0G2K4I9	F11	0.86531	0.766953	0.280674	1.0689	0.609268	0.358429
Q9EQV9	Cpb2	1.00946	0.85464	0.184725	1.20893	0.617872	0.2132
P31211	Serpina6	0.995704	0.896957	0.138736	0.939675	0.627002	0.22196
F1LZ11		0.894258	0.694806	0.386159	1.39797	0.634235	0.301697
G3V9H9	Gp5	1.30103	0.191739	0.957659	0.820735	0.634618	0.409669
A0A0G2JTG4		0.95456	0.713989	0.0582521	1.04895	0.656291	0.138152
Q5M7T7	Pla2g7	1.0139	0.558199	0.512137	1.2896	0.680456	0.297633
A0A0G2JXF0		1.03264	0.73003	0.147145	1.02123	0.699898	0.113049
A0A0H2UHM3	Hp	1.29555	0.265569	0.572179	0.938234	0.729374	0.149001
P04639	Apoa1	0.986223	0.737185	0.0311837	1.01892	0.738172	0.0381929
P08649	C4	0.798369	0.86789	0.0607911	0.967191	0.738418	0.303232
D3ZPI8	C8g	0.910347	0.721967	0.0567783	1.10597	0.750944	0.0596823
A0A1W2Q642	Pi16	0.777083	0.18558	0.463207	0.700897	0.754445	0.307826
Q62894	Ecm1	0.719311	0.344095	0.936499	0.963369	0.769809	0.167309
A0A0G2JY98		1.06685	0.552621	0.461186	0.986908	0.782713	0.227933
P53813	Pros1	1.06433	0.882028	0.16155	1.04375	0.784792	0.0920178
A2VD04	Habp2	0.885842	0.962655	0.135585	1.09019	0.807455	0.271055
G3V8D4	Apoc2	0.965401	0.775654	0.121553	0.985689	0.818435	0.13285
A0A0G2K0N6		0.808878	0.398393	1.25115	1.06705	0.836447	0.106243
Q68FY4	Gc	0.925819	0.257624	0.0803871	1.01045	0.842199	0.00761329
P19939	Apoc1;LOC100910181	1.70729	0.135112	2.89354	1.13835	0.85887	0.390795
G3V9J1	LOC297568	0.988897	0.802297	0.0128388	1.00454	0.861379	0.0193477
B5DEH7	C1r	0.86256	0.393516	0.178161	0.990294	0.865796	0.0800695
D3ZQU7	Gp1ba	1.03467	0.68825	0.310193	0.865881	0.898292	0.128178
A0A0G2JSH5	Alb	0.751757	0.252234	0.384636	1.0872	0.901932	0.0108793
M0RBK4		0.391521	0.175266	2.31217	1.41098	0.908494	0.0799086
A0A096P6L9	C5	1.03566	0.832109	0.126043	0.977294	0.923196	0.0498832
Q811M5	C6	0.76448	0.166202	0.409688	1.047	0.931015	0.007571
A0A0G2JW12	C4a;LOC100909666	1.14465	0.434139	0.313321	0.928439	0.932398	0.0616107
A0A0H2UHA1	Masp1	0.858289	0.497868	0.208309	1.01795	0.932942	0.000935646
Q7TP05	Cfb	0.972649	0.82794	0.019192	1.01172	0.942499	0.0163455
M0R7Q2		1.11033	0.776039	0.416554	0.810571	0.943257	0.112516
P02767	Ttr	0.880629	0.386681	0.296061	0.868988	0.950482	0.0647254
P04638	Apoa2	1.02391	0.785426	0.162372	1.01372	0.953207	0.0474816
D3ZTX4	Mgam	0.909556	0.966686	0.110215	1.16007	0.959807	0.000935646
P55797	Apoc4	1.42	0.0342914	0.792292	1.00659	0.970087	0.0234919
